# Supplementary material for: Personalized Dietary Self-Management and Its Influence on Disease Progression in Chronic Hepatitis B
Source: J Nutr Metab. 2025 Jul 17;2025:5585004. doi: 10.1155/jnme/5585004 (PMC12289363; doi:10.1155/jnme/5585004)
Supplement: Supporting Information — Additional supporting information can be found online in the Supporting Information section. [file 5585004.f1.zip]

Archive with 3 entries (3 files):
- Figure S1.eps
- Figure S2.eps
- Supplementary materials.docx
